# Supplementary material for: Alpha-Linolenic Acid Modulates T Cell Incorporation in a 3D Tissue-Engineered Psoriatic Skin Model
Source: Cells. 2022 Apr 30;11(9):1513. doi: 10.3390/cells11091513 (PMC9104007; doi:10.3390/cells11091513)
Supplement: Supplementary file 1 [file cells-11-01513-s001.zip]

Archive with 1 entries (1 files):
- cells-1703497-supplementary.pdf
